# Supplementary material for: Carbohydrate Ingestion before Exercise for Individuals with McArdle Disease: Survey Evidence of Implementation and Perception in Real-World Settings
Source: Nutrients. 2024 May 9;16(10):1423. doi: 10.3390/nu16101423 (PMC11124166; doi:10.3390/nu16101423)
Supplement: Supplementary file 1 [file nutrients-16-01423-s001.zip]

Archive with 1 entries (1 files):
- nutrients-2912968-supplementary.pdf
